# Supplementary material for: Long-Term Beetroot Extract Supplementation Improves Morphological Muscle Quality and Rate of Force Development in Postmenopausal Women: A Randomized Clinical Trial
Source: Nutrients. 2026 Mar 7;18(5):860. doi: 10.3390/nu18050860 (PMC12986568; doi:10.3390/nu18050860)
Supplement: Supplementary file 1 [file nutrients-18-00860-s001.zip]

Archive with 1 entries (1 files):
- nutrients-4114023-supplementary.pdf
